# Supplementary material for: Rational Approach to Finding Genes Encoding Molecular Biomarkers: Focus on Breast Cancer
Source: Genes (Basel). 2022 Aug 26;13(9):1538. doi: 10.3390/genes13091538 (PMC9498645; doi:10.3390/genes13091538)
Supplement: Supplementary file 1 [file genes-13-01538-s001.zip]

Archive with 1 entries (1 files):
- genes-1855831-supplementary.pdf
